# Supplementary material for: Does Adding LEAP to ACL Reconstruction Reduce Graft Failure? A Systematic Review and Meta-Analysis of Comparative Studies with Minimum Two-Year Follow-Up
Source: J Clin Med. 2025 Nov 30;14(23):8499. doi: 10.3390/jcm14238499 (PMC12692819; doi:10.3390/jcm14238499)
Supplement: Supplementary file 1 [file jcm-14-08499-s001.zip]

Archive with 1 entries (1 files):
- jcm-3979377-supplementary.pdf
